# Supplementary material for: Pruning and thresholding approach for methylation risk scores in multi-ancestry populations
Source: Epigenetics. 2023 Mar 12;18(1):2187172. doi: 10.1080/15592294.2023.2187172 (PMC10026878; doi:10.1080/15592294.2023.2187172)
Supplement: Supplemental Material [file KEPI_A_2187172_SM1229.zip]

Archive with 3 entries (2 files):
- Supplementary files/
- Supplementary files/Supplement Table.xlsx
- Supplementary files/updated suppl figures.docx
